# Supplementary material for: Spatio-temporal distribution and international context of bovine viral diarrhoea virus genetic diversity in France
Source: Vet Res. 2024 Oct 3;55:129. doi: 10.1186/s13567-024-01377-9 (PMC11451180; doi:10.1186/s13567-024-01377-9)
Supplement: Supplementary file 3 — Additional file 3. PCR conditions for (A) QIAGEN OneStep RT-PCR kit, (B) Q5 enzyme (New England Biolabs) and (C) Kapa Hifi enzyme in Nextera™ XT DNA Index Kit. [file 13567_2024_1377_MOESM3_ESM.xlsx]

## Sheet: Sheet1
A)
Step	Temperature (°C)	Time	Cycles
Reverse transcription	50	30 min	1
Initial denaturation	95	15 min	1
Denaturation	94	1 min	40
Annealing	56	1 min
Extension	70	1 min
Final extension	72	10 min	1
B)
Step	Temperature (°C)	Time	Cycles
Initial denaturation	98	1 min	1
Denaturation	98	20 sec	35
Annealing	65	1 min
Extension	72	2 min
Final extension	72	2 min	1
Hold	10	∞	1
C)
Step	Temperature (°C)	Time	Cycles
Initial denaturation	98	1 min	1
Denaturation	98	20 sec	13
Annealing	55	30 sec
Extension	72	30 sec
Final extension	72	6 min	1
Hold	6	∞	1
